# Supplementary material for: The Uso1 globular head interacts with SNAREs to maintain viability even in the absence of the coiled-coil domain
Source: eLife. 2023 May 30;12:e85079. doi: 10.7554/eLife.85079 (PMC10275640; doi:10.7554/eLife.85079)
Supplement: Figure 8—source data 1. [file elife-85079-fig8-data1.zip]

Archive with 5 entries (3 files):
- FIGURE 8 Source data/
- FIGURE 8 Source data/RAW data/
- FIGURE 8 Source data/RAW data/Figure 8. panel D. WB anti-tubuline.tif
- FIGURE 8 Source data/RAW data/Figure 8. panel D. WB anti-Uso1 GHD.tif
- FIGURE 8 Source data/uncropped blots Figure 8.jpg
