# Supplementary material for: The Uso1 globular head interacts with SNAREs to maintain viability even in the absence of the coiled-coil domain
Source: eLife. 2023 May 30;12:e85079. doi: 10.7554/eLife.85079 (PMC10275640; doi:10.7554/eLife.85079)
Supplement: Figure 9—source data 1. [file elife-85079-fig9-data1.zip]

Archive with 18 entries (13 files):
- FIGURE 9 Source data/
- FIGURE 9 Source data/RAW data Fig 9/
- FIGURE 9 Source data/RAW data Fig 9/Fig. 09  panel B/
- FIGURE 9 Source data/RAW data Fig 9/Fig. 09  panel B/Figure 9. panel B. Uso1 full length-His. WB anti-His.tif
- FIGURE 9 Source data/RAW data Fig 9/Fig. 09  panel B/Figure 9. panel B. Uso1 GHD-HA. WB anti-HA.tif
- FIGURE 9 Source data/RAW data Fig 9/Fig. 09  panel B/Figure 9. panel B. Uso1 GHD-His. WB anti-His.tif
- FIGURE 9 Source data/RAW data Fig 9/Fig. 09  panel B/Figure 9. panel B. Uso1-HA. WB anti-HA.tif
- FIGURE 9 Source data/RAW data Fig 9/Fig. 09 panel C/
- FIGURE 9 Source data/RAW data Fig 9/Fig. 09 panel C/Figure 9. panel C WB anti-tubulin.tif
- FIGURE 9 Source data/RAW data Fig 9/Fig. 09 panel C/Figure 9. panel C WB anti-Uso1 GHD (+ exp).tif
- FIGURE 9 Source data/RAW data Fig 9/Fig. 09 panel C/Figure 9. panel C. WB anti-Uso1 GHD.tif
- FIGURE 9 Source data/RAW data Fig 9/Fig. 09 panel D/
- FIGURE 9 Source data/RAW data Fig 9/Fig. 09 panel D/Figure 9. panel D. WB anti-tubulin.tif
- FIGURE 9 Source data/RAW data Fig 9/Fig. 09 panel D/Figure 9. panel D. WB anti-Uso1 GHD 2.5.tif
- FIGURE 9 Source data/uncropped anti HA WBs Fig 9B.jpg
- FIGURE 9 Source data/uncropped anti_His WBs Figure 9B.jpg
- FIGURE 9 Source data/uncropped blots Fig 9C.jpg
- FIGURE 9 Source data/uncropped blots Figure 9D.jpg
