# Supplementary material for: The Uso1 globular head interacts with SNAREs to maintain viability even in the absence of the coiled-coil domain
Source: eLife. 2023 May 30;12:e85079. doi: 10.7554/eLife.85079 (PMC10275640; doi:10.7554/eLife.85079)
Supplement: Figure 10—source data 1. [file elife-85079-fig10-data1.zip]

Archive with 24 entries (22 files):
- FIGURE 10 Source data/
- FIGURE 10 Source data/Fig. 10 raw data/
- FIGURE 10 Source data/Fig. 10 raw data/1. Sed5-HA3 pull-down. anti-HA blot (PREY).tif
- FIGURE 10 Source data/Fig. 10 raw data/1. Sed5-HA3 pull-down. silver stain gel (BAITS).tif
- FIGURE 10 Source data/Fig. 10 raw data/10. Cog2-HA3 pull-down. anti-HA blot (PREY).tif
- FIGURE 10 Source data/Fig. 10 raw data/10. Cog2-HA3 pull-down. silver stain gel (BAITS).tif
- FIGURE 10 Source data/Fig. 10 raw data/11. ╬▓COP-HA3 pull-down. anti-HA blot (PREY).tif
- FIGURE 10 Source data/Fig. 10 raw data/11. ╬▓COP-HA3 pull-down. silver stain gel (BAITS).tif
- FIGURE 10 Source data/Fig. 10 raw data/3. Bos1-HA3 pull-down. anti-HA blot (PREY).tif
- FIGURE 10 Source data/Fig. 10 raw data/3. Bos1-HA3 pull-down. silver stain gel (BAITS).tif
- FIGURE 10 Source data/Fig. 10 raw data/4. Sec22-HA3 pull-down. anti-HA blot (PREY).tif
- FIGURE 10 Source data/Fig. 10 raw data/4. Sec22-HA3 pull-down. silver stain gel (BAITS).tif
- FIGURE 10 Source data/Fig. 10 raw data/5. Sso1-HA3 pull-down. anti-HA blot (PREY).tif
- FIGURE 10 Source data/Fig. 10 raw data/5. Sso1-HA3 pull-down. silver stain gel (BAITS).tif
- FIGURE 10 Source data/Fig. 10 raw data/6. Sec18-HA3 pull-down. anti-HA blot (PREY).tif
- FIGURE 10 Source data/Fig. 10 raw data/6. Sec18-HA3 pull-down. silver stain gel (BAITS).tif
- FIGURE 10 Source data/Fig. 10 raw data/7. Grh1-HA3 pull-down. anti-HA blot (PREY).tif
- FIGURE 10 Source data/Fig. 10 raw data/7. Grh1-HA3 pull-down. silver stain gel (BAITS).tif
- FIGURE 10 Source data/Fig. 10 raw data/8. Bug1-HA3 pull-down. anti-HA blot (PREY).tif
- FIGURE 10 Source data/Fig. 10 raw data/8. Bug1-HA3 pull-down. silver stain gel (BAITS).tif
- FIGURE 10 Source data/Fig. 10 raw data/9. Coy1-HA3 pull-down. anti-HA blot (PREY).tif
- FIGURE 10 Source data/Fig. 10 raw data/9. Coy1-HA3 pull-down. silver stain gel (BAITS).tif
- FIGURE 10 Source data/uncropped images Figure 10 (I).jpg
- FIGURE 10 Source data/uncropped images Figure 10 (II).jpg
