# Supplementary material for: The Uso1 globular head interacts with SNAREs to maintain viability even in the absence of the coiled-coil domain
Source: eLife. 2023 May 30;12:e85079. doi: 10.7554/eLife.85079 (PMC10275640; doi:10.7554/eLife.85079)
Supplement: Figure 11—source data 1. [file elife-85079-fig11-data1.zip]

Archive with 29 entries (22 files):
- FIGURE 11 Source data/
- FIGURE 11 Source data/RAW data/
- FIGURE 11 Source data/RAW data/Fig 11 panel A/
- FIGURE 11 Source data/RAW data/Fig 11 panel A/Figure 11. panel A. Uso1-His6 pull-down. SNARE-GST coomassie.tif
- FIGURE 11 Source data/RAW data/Fig 11 panel A/Figure 11. panel A. Uso1-His6 pull-down. WB anti-His tag. Flow-through.tif
- FIGURE 11 Source data/RAW data/Fig 11 panel A/Figure 11. panel A. Uso1-His6 pull-down. WB bound prey (+exp).tif
- FIGURE 11 Source data/RAW data/Fig 11 panel A/Figure 11. panel A. Uso1-His6 pull-down. WB bound prey.tif
- FIGURE 11 Source data/RAW data/Fig 11 panel C/
- FIGURE 11 Source data/RAW data/Fig 11 panel C/Figure 11. panel C. Sly1-HA pull-down. Flow-through.tif
- FIGURE 11 Source data/RAW data/Fig 11 panel C/Figure 11. panel C. Sly1-HA pull-down. SNARE-GST coomassie.tif
- FIGURE 11 Source data/RAW data/Fig 11 panel C/Figure 11. panel C. Sly1-HA pull-down. WB bound prey (+exp).tif
- FIGURE 11 Source data/RAW data/Fig 11 panel C/Figure 11. panel C. Sly1-HA pull-down. WB bound prey.tif
- FIGURE 11 Source data/RAW data/Fig 11 panel D/
- FIGURE 11 Source data/RAW data/Fig 11 panel D/Figure 11. panel D. Uso1 GHD-His6 pull-down. SNARE-GST coomassie.tif
- FIGURE 11 Source data/RAW data/Fig 11 panel D/Figure 11. panel D. Uso1 GHD-His6 pull-down. WB anti-His tag. Flow-through.tif
- FIGURE 11 Source data/RAW data/Fig 11 panel D/Figure 11. panel D. Uso1 GHD-His6 pull-down. WB bound prey (+exp).tif
- FIGURE 11 Source data/RAW data/Fig 11 panel D/Figure 11. panel D. Uso1 GHD-His6 pull-down. WB bound prey.tif
- FIGURE 11 Source data/RAW data/Fig 11 panel F/
- FIGURE 11 Source data/RAW data/Fig 11 panel F/Figure 11. panel F. Uso1 GHD-His6 pull-down. SNARE-GST coomassie.tif
- FIGURE 11 Source data/RAW data/Fig 11 panel F/Figure 11. panel F. Uso1 GHD-His6 pull-down. WB anti-His tag . Flow-through.tif
- FIGURE 11 Source data/RAW data/Fig 11 panel F/Figure 11. panel F. Uso1 GHD-His6 pull-down. WB bound prey (+exp).tif
- FIGURE 11 Source data/RAW data/Fig 11 panel F/Figure 11. panel F. Uso1 GHD-His6 pull-down. WB bound prey.tif
- FIGURE 11 Source data/RAW data/Fig 11 panel G/
- FIGURE 11 Source data/RAW data/Fig 11 panel G/Figure 11. panel G. GHDs-His pull-down Bos1-GST. Bos1-GST coomassie.tif
- FIGURE 11 Source data/RAW data/Fig 11 panel G/Figure 11. panel G. GHDs-His pull-down Bos1-GST. WB bound prey (+exp).tif
- FIGURE 11 Source data/RAW data/Fig 11 panel G/Figure 11. panel G. GHDs-His pull-down Bos1-GST. WB bound prey (-exp).tif
- FIGURE 11 Source data/uncropped images Figure 11 (I).jpg
- FIGURE 11 Source data/uncropped images Figure 11 (II).jpg
- FIGURE 11 Source data/uncropped images Figure 11 (III).jpg
