# Supplementary material for: The Uso1 globular head interacts with SNAREs to maintain viability even in the absence of the coiled-coil domain
Source: eLife. 2023 May 30;12:e85079. doi: 10.7554/eLife.85079 (PMC10275640; doi:10.7554/eLife.85079)
Supplement: Figure 13—figure supplement 2—source data 1. [file elife-85079-fig13-figsupp2-data1.zip]

Archive with 5 entries (3 files):
- Figure 13 Fig suppl 2 Source data/
- Figure 13 Fig suppl 2 Source data/raw data/
- Figure 13 Fig suppl 2 Source data/raw data/Figure 13-figure supplement 2A. raw data. WB anti-HA tag.tif
- Figure 13 Fig suppl 2 Source data/raw data/Figure 13-figure supplement 2A. raw data. WB anti-tubulin.tif
- Figure 13 Fig suppl 2 Source data/uncropped images Figure 13-supplement 2 (v. 20).jpg
