# Supplementary material for: The Uso1 globular head interacts with SNAREs to maintain viability even in the absence of the coiled-coil domain
Source: eLife. 2023 May 30;12:e85079. doi: 10.7554/eLife.85079 (PMC10275640; doi:10.7554/eLife.85079)
Supplement: Supplementary file 1. [file elife-85079-supp1.xlsx]

## Sheet: Sheet2
	Supplemental Table I: 'Protein interfaces. surfaces and assemblies' service PISA at the European Bioinformatics Institute.
		Interface area Å2	ΔiG kcal/mol	ΔiG P-value	NHB	NSB	NDB
	Uso1GHD-Bos1wt	824.5	-3.7	0.573	7	4	0
	Uso1GHD-Bos1G540S	833.1	-2.9	0.628	11	4	0
		Interface details wild type complex					Interface details mutant complex
													Hydrogen Bonds
	Structures	Uso1GHD		Bos1wt			Uso1GHD		Bos1G540S					Uso1GHD	Dist [ Å2]	Bos1wt
	Number of atoms												1	B:GLU 490[ N ]	2.93	D:ASN 6[ OD1]
	interface	84	1.6%	68	3.5%		88	1.7%	71	3.7%			2	B:GLY 540[ N ]	3.11	D:GLU 58[ OE1]
	surface	3057	58.5%	1590	82.9%		3051	58.3%	1608	83.8%			3	B:GLU 539[ OE2]	3.76	D:MET 1[ N ]
	total	5229	1	1918	1		5231	1	1918	1			4	B:GLU 539[ OE1]	3.64	D:ASN 2[ N ]
													5	B:GLU 490[ O ]	2.88	D:ASN 6[ ND2]
	Number of residues												6	B:GLY 538[ O ]	2.37	D:LYS 63[ NZ ]
	interface	29	4.3%	18	7.5%		29	4.3%	20	8.3%			7	B:GLU 490[ OE1]	2.41	D:ARG 70[ NH2]
	surface	624	92.6%	241	1		622	92.3%	241	1
	total	674	1	241	1		674	1	241	1				Uso1GHD	Dist [ Å2]	Bos1G540S
													1	B:GLU 490[ N ]	2.96	D:ASN 6[ OD1]
	Solvent-accesible area Å2												2	B:SER 540[ OG ]	3.81	D:GLU 58[ OE1]
	interface	828.4	2.5%	820.6	3.4%		852.2	2.5%	813.9	3.4%			3	B:SER 540[ N ]	3.52	D:GLU 58[ OE1]
	total	33622.2	1	23875.9	1		33544.3	1	23846.6	1			4	B:SER 541[ N ]	3.7	D:GLU 58[ OE1]
													5	B:GLU 539[ OE2]	3.83	D:MET 1[ N ]
	Solvation energy. kcal/mol												6	B:GLU 539[ OE1]	3.65	D:ASN 2[ N ]
	isolated structure	-633.6	1	-125.1	1		-631.9	1	-124	1			7	B:GLU 490[ O ]	2.91	D:ASN 6[ ND2]
	gain on complex formation	-0.8	0.1%	-2.9	2.3%		-0.4	0.1%	-2.6	2.1%			8	B:SER 540[ OG ]	3.14	D:LEU 59[ N ]
	average gain	-1.7	0.3%	-2.9	2.3%		-1.8	0.3%	-3.1	2.5%			9	B:SER 540[ OG ]	3.7	D:ILE 60[ N ]
	P-value	0.625		0.525			0.689		0.573				10	B:GLY 538[ O ]	2.54	D:LYS 63[ NZ ]
													11	B:GLU 490[ OE1]	2.48	D:ARG 70[ NH2]
	Protein interfaces. surfaces and assemblies' service PISA at the European Bioinformatics Institute. (http://www.ebi.ac.uk/pdbe/prot_int/pistart.html).
	Inference of macromolecular assemblies from crystalline state. E. Krissinel and K. Henrick (2007). J. Mol. Biol. 372. 774--797.
	Crystal contacts as nature's docking solutions. E. Krissinel (2009). J Comput Chem. 2010 Jan 15;31(1):133-43.; DOI 10.1002/jcc.21303
